# Supplementary material for: Impact of Doxorubicin on Cell-Substrate Topology
Source: Int J Mol Sci. 2022 Jun 3;23(11):6277. doi: 10.3390/ijms23116277 (PMC9181088; doi:10.3390/ijms23116277)
Supplement: Supplementary file 1 [file ijms-23-06277-s001.zip]

Archive with 1 entries (1 files):
- ijms-1735987-supplementary.pdf
